# Supplementary material for: Antidiabetic Potential of Black Elderberry Cultivars Flower Extracts: Phytochemical Profile and Enzyme Inhibition
Source: Molecules. 2024 Dec 6;29(23):5775. doi: 10.3390/molecules29235775 (PMC11643853; doi:10.3390/molecules29235775)
Supplement: Supplementary file 1 [file molecules-29-05775-s001.zip]

Archive with 1 entries (1 files):
- molecules-3328459-supplementary.pdf
